# Supplementary material for: The angiosperm radiation played a dual role in the diversification of insects and insect pollinators
Source: Nat Commun. 2024 Jan 22;15:552. doi: 10.1038/s41467-024-44784-4 (PMC10803743; doi:10.1038/s41467-024-44784-4)
Supplement: Supplementary file 4 — Supplementary Data 1-3 [file 41467_2024_44784_MOESM4_ESM.xlsx]

## Sheet: Supplementary Data 1 
	a) Global insect diversification			b) Diversification during the ATR (100 to 50 Ma)			c) Diversification after the ATR (50 Ma to present)
Parameters	Mean	Median	95% CI	Mean	Median	95% CI	Mean	Median	95% CI
Baseline origination rate λ0	0.4907	0.3092	[0.1419, 1.196]	0.8383	0.3012	[0.0754, 3.278]	0.4248	0.1669	[0.0206, 1.0825]
Baseline extinction rate µ0	48.284	45.032	[1.9721E-3, 8.4722E-3]	7.542	66.918	[2.2163E-3, 0.0149]	47.067	44.166	[1.9018E-3, 7.9883E-3]
G λ Insect diversity	-50235	-49936	[-5.9243, -4.1341]	-30585	-30844	[-5.1351, -0.8334]	-46166	-46026	[-5.9835, -2.983]
G λ Angiosperms	0.8165	0.8283	[0.1442, 1.4328]	-0.3412	-0.2878	[-1.3542, 0.5499]	10401	10524	[0.1234, 1.9712]
G λ Continental frag.	21159	21251	[0.7511, 3.453]	-13638	-1216	[-5.057, 2.2001]	1695	17441	[-0.1398, 3.392]
G λ Gymnosperms	0.7459	0.7819	[-0.0773, 1.5622]	-0.3112	-0.2339	[-1.29, 0.4962]	10731	11089	[-0.0532, 2.3286]
G λ Spore plants	36681	36892	[2.9137, 4.3556]	40704	4108	[3.0406, 4.9928]	38781	38383	[3.0373, 4.7885]
G λ Temperature	-0.0822	-0.0807	[-0.1097, -0.0564]	-0.0935	-0.0925	[-0.1368, -0.0469]	-0.0683	-0.0643	[-0.1125, -0.0159]
G μ Insect diversity	0.1455	0.0932	[-0.524, 0.9017]	-14949	-15064	[-3.1339, 0.2498]	0.164	0.1091	[-0.5198, 0.9159]
G μ Angiosperms	-18155	-17999	[-2.4776, -1.1818]	-45855	-45552	[-6.4712, -2.7859]	-18073	-17907	[-2.4664, -1.1584]
G μ Continental frag.	0.4273	0.3555	[-0.8756, 2.0666]	74912	7486	[2.1141, 12.8511]	0.4049	0.313	[-0.8913, 2.0322]
G μ Gymnosperms	-0.1271	-0.0763	[-0.805, 0.5246]	-0.1786	-0.1251	[-0.9781, 0.4926]	-0.117	-0.0729	[-0.8323, 0.4772]
G μ Spore plants	2887	28952	[2.1342, 3.6284]	19783	19942	[0.9419, 2.9952]	29128	2921	[2.2031, 3.6651]
G μ Temperature	0.0335	0.0337	[0.0179, 0.0489]	0.0315	0.0318	[0.0144, 0.049]	0.0338	0.0339	[0.0183, 0.0487]
ω λ Insect diversity	0.9381	0.9551	[0.8172, 1]	0.8511	0.9029	[0.5166, 1]	0.9248	0.9472	[0.773, 1]
ω λ Angiosperms	0.5585	0.5763	[0.0881, 0.9999]	0.4305	0.392	[2.9613E-8, 0.9566]	0.6025	0.6449	[0.0957, 0.9997]
ω λ Continental frag.	0.4579	0.4197	[0.0435, 0.9816]	0.4203	0.3781	[1.0981E-7, 0.9498]	0.4007	0.3402	[3.0291E-7, 0.9413]
ω λ Gymnosperms	0.4432	0.405	[2.4415E-7, 0.9547]	0.3536	0.2545	[2.7701E-8, 0.941]	0.4942	0.507	[1.1021E-8, 0.9625]
ω λ Spore plants	0.861	0.8913	[0.6245, 1]	0.8851	0.9139	[0.6791, 1]	0.8712	0.9	[0.6482, 1]
ω λ Temperature	0.8783	0.9098	[0.6531, 1]	0.8978	0.9309	[0.6817, 1]	0.801	0.8729	[0.315, 1]
ω μ Insect diversity	0.3319	0.2344	[3.4958E-9, 0.9201]	0.6806	0.7705	[0.0725, 1]	0.3418	0.2428	[1.183E-7, 0.9353]
ω μ Angiosperms	0.7614	0.8017	[0.4099, 0.9999]	0.9264	0.9502	[0.7781, 1]	0.7592	0.7968	[0.4084, 1]
ω μ Continental frag.	0.2669	0.136	[1.7915E-8, 0.8964]	0.7439	0.8034	[0.2966, 1]	0.2667	0.1316	[7.8828E-12, 0.8947]
ω μ Gymnosperms	0.2797	0.1553	[3.1608E-8, 0.9049]	0.3161	0.1968	[2.8001E-10, 0.9324]	0.2744	0.1524	[5.2828E-8, 0.8987]
ω μ Spore plants	0.8145	0.851	[0.5176, 1]	0.7404	0.7845	[0.348, 1]	0.8195	0.8563	[0.5299, 1]
ω μ Temperature	0.6892	0.7259	[0.2751, 1]	0.6926	0.7342	[0.2646, 0.9998]	0.6846	0.7215	[0.2798, 0.9998]
Supplementary Data 1. Results of the multivariate birth-death model applied to all insect families in three set of analyses. The table reports the mean and median posterior parameter estimates (and 95% credibility interval, CI) for the parameters of the MBD model: baseline speciation (λ0), extinction rates (µ0) and correlation parameters (Gλ and Gµ) for each of the environmental drivers. Shrinkag…

## Sheet: Supplementary Data 2
	a) Global pollinator diversification			b) Diversification during the ATR (100 to 50 Ma)			c) Diversification after the ATR (50 Ma to present)
Parameters	Mean	Median	95% CI	Mean	Median	95% CI	Mean	Median	95% CI
Baseline origination rate	0.3832	0.2819	[0.128, 0.786]	0.7389	0.5559	[0.0115, 1.589]	0.5115	0.4124	[0.1021, 1.7658]
Baseline extinction rate	0.0527	0.0245	[1.1866E-4, 0.1965]	0.0566	0.0253	[4.241E-5, 0.2276]	0.0553	0.0247	[8.6353E-5, 0.2057]
G λ Pollinator diversity	-84459	-84452	[-10.6289, -6.2346]	-4583	-47007	[-8.4076, 0.3105]	-85568	-85359	[-10.8858, -6.1659]
G λ Angiosperms	36799	3663	[2.2354, 5.1629]	15889	15578	[-0.1598, 3.3765]	36561	36381	[2.1542, 5.1205]
G λ Continental frag.	54838	54826	[1.2281, 9.7038]	-0.8073	-0.3391	[-10.614, 7.2402]	55815	55791	[1.1647, 9.6952]
G λ Gymnosperms	29196	29188	[1.2168, 4.5863]	12246	11098	[-0.5666, 3.4453]	28557	28416	[1.1193, 4.6995]
G λ Spore plants	49698	50269	[1.6961, 7.8818]	55533	56327	[2.5969, 8.6474]	49225	49932	[1.7006, 7.9372]
G λ Temperature	-0.139	-0.138	[-0.1913, -0.0874]	-0.1415	-0.1517	[-0.2081, -0.0276]	-0.1427	-0.1408	[-0.202, -0.0865]
G μ Pollinator diversity	-0.4953	-0.2171	[-5.4619, 3.6188]	-0.3462	-0.1065	[-5.6283, 4.3492]	-0.4452	-0.1946	[-5.2353, 3.814]
G μ Angiosperms	-55388	-54836	[-10.8076, 0.2232]	-75231	-72394	[-16.5569, 0.4805]	-5579	-55347	[-10.8754, 0.1919]
G μ Continental frag.	-1148	-0.5928	[-10.943, 7.2202]	0.5318	0.0458	[-11.2806, 14.37]	-12328	-0.6333	[-10.6372, 7.0961]
G μ Gymnosperms	-41651	-42013	[-8.4521, 0.3604]	-45052	-45293	[-9.4638, 0.3601]	-42215	-42211	[-8.6687, 0.228]
G μ Spore plants	-0.7643	-0.2363	[-6.28, 3.4439]	-10614	-0.3346	[-7.0095, 3.2752]	-0.765	-0.2596	[-6.0062, 3.6592]
G μ Temperature	-0.0016	-0.0008	[-0.0611, 0.056]	11.457	1.5112	[-0.0545, 0.061]	-0.0018	-0.0007	[-0.0651, 0.0576]
ω λ Pollinator diversity	0.9767	0.9846	[0.9279, 1]	0.8843	0.953	[0.445, 1]	0.9766	0.9844	[0.928, 1]
ω λ Angiosperms	0.9149	0.9427	[0.7417, 1]	0.7026	0.7988	[0.0907, 1]	0.9133	0.9423	[0.7275, 1]
ω λ Continental frag.	0.7217	0.7914	[0.2297, 1]	0.5217	0.5584	[9.1981E-8, 0.9777]	0.7288	0.798	[0.244, 0.9999]
ω λ Gymnosperms	0.805	0.8605	[0.4274, 1]	0.5606	0.6134	[4.3084E-10, 0.9817]	0.801	0.858	[0.4162, 1]
ω λ Spore plants	0.9085	0.9461	[0.6996, 1]	0.9173	0.9512	[0.7247, 1]	0.9058	0.9465	[0.6764, 1]
ω λ Temperature	0.9511	0.9681	[0.8434, 1]	0.931	0.9674	[0.7354, 1]	0.9532	0.9701	[0.8486, 1]
ω μ Pollinator diversity	0.6487	0.7749	[0.0222, 1]	0.6059	0.7102	[0.0154, 1]	0.651	0.7732	[0.0212, 0.9999]
ω μ Angiosperms	0.9088	0.9666	[0.58, 1]	0.906	0.9779	[0.4477, 1]	0.9123	0.9675	[0.6026, 1]
ω μ Continental frag.	0.5506	0.6059	[6.1097E-7, 0.9839]	0.5419	0.5947	[6.7212E-10, 0.9831]	0.5526	0.6102	[1.4973E-8, 0.9849]
ω μ Gymnosperms	0.8141	0.9065	[0.2358, 1]	0.805	0.9053	[0.1849, 1]	0.8197	0.9108	[0.2583, 1]
ω μ Spore plants	0.6214	0.7287	[0.0179, 0.9999]	0.5913	0.6862	[0.0122, 1]	0.6186	0.7287	[0.015, 1]
ω μ Temperature	0.5654	0.6289	[3.447E-8, 0.9839]	0.5195	0.55	[3.3455E-8, 0.9802]	0.5679	0.6416	[2.6227E-9, 0.9858]
Supplementary Data 2. Results of the multivariate birth-death model applied to pollinator insect families in three set of analyses. The table reports the mean and median posterior parameter estimates (and 95% credibility interval, CI) for the parameters of the MBD model: baseline speciation (λ0), extinction rates (µ0) and correlation parameters (Gλ and Gµ) for each of the environmental drivers. S…

## Sheet: Supplementary Data 3
Supplementary Data 3. Results of the multivariate birth-death model applied to five selected insect orders in two set of analyses. The table reports the mean and median posterior parameter estimates (and 95% credibility interval, CI) for the parameters of the MBD model: baseline speciation (λ0), extinction rates (µ0) and correlation parameters (Gλ and Gµ) for each of the environmental drivers. Sh…
		a) Diversification during the ATR (100 to 50 Ma)			b) Diversification after the ATR (50 Ma to present)
COLEOPTERA	Parameters	Mean	Median	95% CI	Mean	Median	95% CI
	G λ Self diversity	-36707	-37283	[-6.3476, -0.0492]	-5.8863	-5.9013	[-8.6559, -2.8202]
	G λ Angiosperms	0.5354	0.4011	[-0.6225, 1.9862]	1.0761	1.0192	[-0.1835, 2.5441]
	G λ Continental frag.	-0.141	-0.0099	[-7.773, 6.336]	4.361	4.3059	[-0.6623, 10.0058]
	G λ Gymnosperms	0.4518	0.2989	[-0.6846, 1.9953]	0.9428	0.8543	[-0.4288, 2.6912]
	G λ Spore plants	73901	75576	[-0.0728, 12.9956]	3.5889	3.4299	[-0.6255, 9.2019]
	G λ Temperature	-0.1058	-0.1044	[-0.1717, -0.0463]	-0.0888	-0.0907	[-0.151, -0.028]
	G μ Self diversity	-14153	-0.4564	[-7.1696, 2.0948]	-0.4997	-0.1993	[-3.1412, 1.5629]
	G μ Angiosperms	-67016	-54778	[-16.6045, 0.3623]	-1.6974	-1.6942	[-3.745, 0.3312]
	G μ Continental frag.	83784	40761	[-5.0656, 32.6043]	0.6945	0.2527	[-3.9563, 6.7918]
	G μ Gymnosperms	-0.2057	-0.0434	[-3.0266, 2.4693]	0.5523	0.3078	[-1.5161, 2.9936]
	G μ Spore plants	0.6617	0.1369	[-5.7329, 8.8225]	1.8411	0.4776	[-3.3143, 10.8317]
	G μ Temperature	-0.0323	-0.0218	[-0.1249, 0.026]	-0.0302	-0.0177	[-0.1145, 0.0265]
	ω λ Self diversity	0.8714	0.9292	[0.5286, 1]	0.9431	0.9648	[0.8136, 1]
	ω λ Angiosperms	0.4707	0.4617	[3.9183E-7, 0.9709]	0.5788	0.6393	[0.0221, 0.9999]
	ω λ Continental frag.	0.4443	0.4156	[8.2215E-9, 0.9659]	0.5753	0.6342	[0.0215, 0.9999]
	ω λ Gymnosperms	0.3994	0.3299	[1.012E-8, 0.9597]	0.4703	0.4694	[6.3152E-8, 0.9672]
	ω λ Spore plants	0.9061	0.966	[0.5523, 1]	0.7318	0.8777	[0.0319, 1]
	ω λ Temperature	0.9088	0.9433	[0.7008, 1]	0.8668	0.92	[0.5419, 1]
	ω μ Self diversity	0.5694	0.6498	[2.3049E-7, 0.9916]	0.4736	0.4686	[5.4013E-7, 0.9747]
	ω μ Angiosperms	0.8667	0.9653	[0.2742, 1]	0.686	0.7812	[0.0631, 1]
	ω μ Continental frag.	0.6101	0.7421	[0.01, 0.9999]	0.3825	0.308	[2.1599E-8, 0.952]
	ω μ Gymnosperms	0.4573	0.4398	[6.38E-8, 0.9689]	0.4382	0.4075	[1.4785E-8, 0.9616]
	ω μ Spore plants	0.5758	0.6603	[1.2453E-7, 0.9897]	0.5751	0.6655	[8.5625E-3, 1]
	ω μ Temperature	0.595	0.6969	[0.0123, 0.9997]	0.556	0.6348	[2.1533E-7, 0.9845]
DIPTERA	Parameters	Mean	Median	95% CI	Mean	Median	95% CI
	G λ Self diversity	-2.4873	-2.5008	[-5.7366, 0.5763]	-5.512	-5.5165	[-7.0091, -3.99]
	G λ Angiosperms	1.8527	1.833	[-0.1144, 3.9363]	2.8611	2.838	[1.5318, 4.2073]
	G λ Continental frag.	-10.9491	-11.1242	[-18.3844, -3.3593]	-5.018	-5.0155	[-8.1651, -1.9304]
	G λ Gymnosperms	0.7089	0.4198	[-1.1069, 3.2427]	1.3634	1.3256	[-0.2934, 3.165]
	G λ Spore plants	4.5133	3.7163	[-1.5792, 13.0281]	1.354	0.5741	[-2.4235, 6.7328]
	G λ Temperature	-0.1099	-0.1192	[-0.1966, 0.0139]	-0.0756	-0.0741	[-0.1365, -0.0186]
	G μ Self diversity	-0.5066	-0.2225	[-3.087, 1.5362]	-0.228	-0.0949	[-2.2427, 1.5149]
	G μ Angiosperms	-4.8592	-4.6132	[-9.8901, 0.1701]	-3.0631	-3.0536	[-5.3865, -0.8682]
	G μ Continental frag.	0.0403	-0.0971	[-7.8755, 8.3408]	-1.5755	-1.2145	[-6.5281, 2.2047]
	G μ Gymnosperms	-0.2483	-0.0767	[-3.1943, 2.3368]	0.0261	0.0018087	[-2.1266, 2.3629]
	G μ Spore plants	-5.2628	-2.0201	[-22.7269, 3.5818]	-3.2333	-1.0509	[-15.5565, 3.8868]
	G μ Temperature	-0.0046	-0.0016	[-0.0652, 0.0543]	-0.0088	-0.0038	[-0.0664, 0.0393]
	ω λ Self diversity	0.7621	0.8764	[0.0838, 1]	0.9468	0.964	[0.8406, 1]
	ω λ Angiosperms	0.7223	0.8187	[0.1033, 1]	0.8575	0.8979	[0.5905, 1]
	ω λ Continental frag.	0.8227	0.8801	[0.4597, 1]	0.6586	0.6994	[0.2142, 0.9999]
	ω λ Gymnosperms	0.4632	0.451	[1.9097E-7, 0.9699]	0.563	0.6127	[0.0249, 0.9989]
	ω λ Spore plants	0.7451	0.9091	[0.0443, 1]	0.5655	0.6435	[1.6425E-7, 0.9871]
	ω λ Temperature	0.8554	0.9471	[0.2269, 1]	0.8467	0.9015	[0.5113, 1]
	ω μ Self diversity	0.5046	0.5282	[7.3828E-8, 0.9788]	0.4577	0.4425	[1.5691E-8, 0.9662]
	ω μ Angiosperms	0.8892	0.9519	[0.5305, 1]	0.855	0.9071	[0.5413, 0.9999]
	ω μ Continental frag.	0.4555	0.4301	[7.9052E-8, 0.971]	0.4258	0.3914	[7.4129E-8, 0.9555]
	ω μ Gymnosperms	0.4573	0.4393	[1.6886E-7, 0.9698]	0.4272	0.3886	[5.965E-7, 0.9571]
	ω μ Spore plants	0.6924	0.8695	[0.0226, 1]	0.636	0.7782	[0.0157, 1]
	ω μ Temperature	0.4933	0.5042	[1.2507E-8, 0.9747]	0.4866	0.4947	[5.0582E-7, 0.9702]
HEMIPTERA	Parameters	Mean	Median	95% CI	Mean	Median	95% CI
	G λ Self diversity	-37385	-38766	[-5.7442, -1.2511]	-47213	-47815	[-6.7817, -2.5771]
	G λ Angiosperms	-0.5929	-0.4894	[-1.9815, 0.5174]	0.1718	0.0611	[-0.8262, 1.4131]
	G λ Continental frag.	21631	18798	[-1.4868, 6.9059]	44036	44216	[1.1833, 7.6285]
	G λ Gymnosperms	0.2006	0.1133	[-0.993, 1.5891]	0.9237	0.8203	[-0.3817, 2.4557]
	G λ Spore plants	57505	58621	[2.0228, 9.6607]	46654	47398	[-0.0126, 8.1266]
	G λ Temperature	-0.1009	-0.1049	[-0.156, -0.0211]	-0.0794	-0.0815	[-0.1331, -0.0255]
	G μ Self diversity	0.0881	0.0313	[-1.5749, 1.8866]	0.268	0.1276	[-0.9847, 1.9042]
	G μ Angiosperms	-32465	-31012	[-6.4259, 0.0496]	-22737	-22425	[-3.6686, -1.0022]
	G μ Continental frag.	59623	58879	[-0.3031, 12.5123]	42064	42692	[-0.1387, 7.6112]
	G μ Gymnosperms	-0.546	-0.3915	[-2.3405, 0.8315]	-0.35	-0.2142	[-1.82, 0.9771]
	G μ Spore plants	45112	46723	[-0.2816, 9.0805]	50679	52571	[-0.1677, 9.2513]
	G μ Temperature	5.943	28.851	[-0.0293, 0.0449]	40.511	16.752	[-0.0283, 0.0441]
	ω λ Self diversity	0.8879	0.9288	[0.6351, 1]	0.9275	0.9524	[0.7778, 1]
	ω λ Angiosperms	0.4787	0.4801	[5.1708E-8, 0.9655]	0.3951	0.332	[7.5638E-8, 0.9515]
	ω λ Continental frag.	0.4588	0.4419	[5.1484E-10, 0.9622]	0.6265	0.6637	[0.1481, 1]
	ω λ Gymnosperms	0.3584	0.2692	[7.8245E-8, 0.9436]	0.4775	0.4696	[2.0203E-8, 0.9636]
	ω λ Spore plants	0.9098	0.9488	[0.6955, 1]	0.8642	0.9275	[0.4859, 1]
	ω λ Temperature	0.8863	0.937	[0.5904, 1]	0.8596	0.91	[0.5525, 1]
	ω μ Self diversity	0.4437	0.4172	[5.1085E-7, 0.9639]	0.4301	0.3874	[4.0144E-7, 0.9616]
	ω μ Angiosperms	0.8325	0.9086	[0.3832, 1]	0.8063	0.8556	[0.4505, 1]
	ω μ Continental frag.	0.6595	0.7331	[0.0876, 1]	0.6028	0.6439	[0.1006, 1]
	ω μ Gymnosperms	0.4159	0.3653	[3.3914E-7, 0.9547]	0.3848	0.3137	[2.0743E-8, 0.9449]
	ω μ Spore plants	0.8264	0.9225	[0.2124, 1]	0.8521	0.9336	[0.3058, 1]
	ω μ Temperature	0.4419	0.4198	[3.5963E-8, 0.958]	0.4213	0.3763	[3.375E-9, 0.9551]
HYMENOPTERA	Parameters	Mean	Median	95% CI	Mean	Median	95% CI
	G λ Self diversity	-39054	-38247	[-7.4174, 0.0607]	-80144	-82178	[-11.3605, -3.9884]
	G λ Angiosperms	17893	17918	[-0.6464, 4.5894]	2229	22368	[-0.0837, 4.1732]
	G λ Continental frag.	-0.1489	-0.0729	[-12.4697, 10.1291]	133842	138018	[2.6237, 22.7834]
	G λ Gymnosperms	35515	34938	[-0.0339, 6.9458]	44944	44685	[1.5759, 7.4584]
	G λ Spore plants	16195	0.4288	[-5.526, 12.5969]	34698	17632	[-3.3029, 15.0894]
	G λ Temperature	-0.1691	-0.1644	[-0.267, -0.0859]	-0.1366	-0.1515	[-0.2282, 2.6859E-3]
	G μ Self diversity	17535	11026	[-1.4974, 6.7246]	0.0543	0.0218	[-2.4488, 2.4858]
	G μ Angiosperms	-47379	-43074	[-10.4264, 0.3134]	-36554	-35812	[-6.6424, -1.092]
	G μ Continental frag.	3914	18384	[-9.2005, 22.1039]	39975	33017	[-2.8887, 13.2281]
	G μ Gymnosperms	-16293	-12848	[-5.6001, 1.255]	-18526	-1.78	[-4.6872, 0.6445]
	G μ Spore plants	-309569	-181567	[-94.2899, 5.6136]	-16608	-0.1987	[-18.1191, 9.8765]
	G μ Temperature	-0.0319	-0.0218	[-0.1247, 0.0328]	-0.0174	-0.009	[-0.0954, 0.0409]
	ω λ Self diversity	0.8812	0.9417	[0.5613, 1]	0.9692	0.982	[0.8973, 1]
	ω λ Angiosperms	0.7046	0.8366	[0.0319, 1]	0.7977	0.8772	[0.283, 1]
	ω λ Continental frag.	0.549	0.6089	[1.15E-7, 0.9847]	0.8607	0.9228	[0.493, 1]
	ω λ Gymnosperms	0.7858	0.8754	[0.2439, 1]	0.8628	0.9137	[0.5544, 1]
	ω λ Spore plants	0.656	0.7993	[0.0177, 1]	0.7189	0.8847	[0.0269, 1]
	ω λ Temperature	0.9592	0.9754	[0.8674, 1]	0.8847	0.967	[0.2855, 1]
	ω μ Self diversity	0.6616	0.8076	[0.0185, 0.9999]	0.5432	0.604	[5.287E-7, 0.9826]
	ω μ Angiosperms	0.8655	0.9514	[0.3422, 1]	0.8915	0.9391	[0.6266, 1]
	ω μ Continental frag.	0.6043	0.71	[0.0128, 1]	0.5997	0.6895	[0.0191, 1]
	ω μ Gymnosperms	0.6138	0.7168	[0.0181, 1]	0.661	0.766	[0.0388, 1]
	ω μ Spore plants	0.8153	0.9945	[0.0446, 1]	0.6759	0.8173	[0.0246, 1]
	ω μ Temperature	0.6314	0.7575	[0.0163, 0.9999]	0.5837	0.6679	[5.7577E-7, 0.9871]
LEPIDOPTERA	Parameters	Mean	Median	95% CI	Mean	Median	95% CI
	G λ Self diversity	-44854	-481417	[-85.3515, 2.0299]	-46388	-45905	[-6.4526, -3.0457]
	G λ Angiosperms	65319	68625	[-0.5206, 13.6153]	38423	38387	[1.5423, 6.1933]
	G λ Continental frag.	-24976	-10269	[-14.8378, 6.9547]	-12.76	-128067	[-23.2065, -1.9109]
	G λ Gymnosperms	0.2453	0.1479	[-4.5373, 3.9146]	0.0808	0.0336	[-2.3643, 2.8282]
	G λ Spore plants	0.0875	0.0126	[-3.2986, 3.8874]	0.6495	0.2338	[-2.7023, 5.1762]
	G λ Temperature	-0.0064	-0.0017	[-0.0751, 0.0531]	-0.0207	-0.0088	[-0.1052, 0.0392]
	G μ Self diversity	-27145	-0.1631	[-21.712, 7.6966]	-57825	-19351	[-28.2349, 5.3195]
	G μ Angiosperms	-36573	-0.9049	[-17.5158, 3.0918]	-71257	-52442	[-22.6045, 2.5538]
	G μ Continental frag.	-147416	-148152	[-36.1499, 3.5305]	-102217	-80869	[-33.539, 5.8598]
	G μ Gymnosperms	-11729	-0.6232	[-5.4414, 1.9536]	-14561	-0.9057	[-6.1204, 2.0503]
	G μ Spore plants	0.0155	24.672	[-4.4079, 3.8858]	-0.2066	-0.0343	[-4.5843, 4.1061]
	G μ Temperature	-0.0143	-0.0045	[-0.1049, 0.0483]	-0.0116	-0.0036	[-0.1019, 0.059]
	ω λ Self diversity	0.9026	0.9993	[0.0835, 1]	0.93	0.9519	[0.7856, 1]
	ω λ Angiosperms	0.8425	0.9707	[0.055, 1]	0.8973	0.9358	[0.6652, 1]
	ω λ Continental frag.	0.4959	0.5179	[1.2921E-7, 0.979]	0.8382	0.9053	[0.4435, 1]
	ω λ Gymnosperms	0.4777	0.4791	[8.0751E-9, 0.9753]	0.4586	0.4407	[3.4802E-8, 0.9682]
	ω λ Spore plants	0.4834	0.493	[2.2684E-10, 0.9777]	0.5471	0.606	[8.0849E-10, 0.9835]
	ω λ Temperature	0.465	0.4566	[7.5637E-8, 0.9752]	0.5557	0.6282	[7.1001E-8, 0.986]
	ω μ Self diversity	0.597	0.7133	[6.4199E-3, 1]	0.7352	0.9082	[0.0322, 1]
	ω μ Angiosperms	0.6435	0.8101	[9.9079E-3, 1]	0.8143	0.9631	[0.0726, 1]
	ω μ Continental frag.	0.7927	0.9175	[0.0825, 1]	0.714	0.8582	[0.0422, 1]
	ω μ Gymnosperms	0.5087	0.5449	[3.1705E-7, 0.9788]	0.5731	0.6517	[5.2038E-9, 0.9837]
	ω μ Spore plants	0.4794	0.4706	[2.7419E-8, 0.9801]	0.5438	0.6039	[1.87E-8, 0.983]
	ω μ Temperature	0.502	0.5247	[6.5002E-9, 0.981]	0.5435	0.5957	[3.0148E-8, 0.9846]
